# Supplementary material for: Analysis of Active Compounds Using Target Protein Cofilin―Cucurbitacins in Cytotoxic Plant Bryonia cretica
Source: Toxins (Basel). 2022 Mar 16;14(3):212. doi: 10.3390/toxins14030212 (PMC8955846; doi:10.3390/toxins14030212)
Supplement: Supplementary file 1 [file toxins-14-00212-s001.zip]

Archive with 1 entries (1 files):
- toxins-1620484-Supplementary.pdf
